# Supplementary material for: A Comparison of Neutral and Immune Genetic Variation in Atlantic Salmon, Salmo salar L. in Chilean Aquaculture Facilities
Source: PLoS One. 2014 Jun 11;9(6):e99358. doi: 10.1371/journal.pone.0099358 (PMC4053429; doi:10.1371/journal.pone.0099358)
Supplement: Data Set S1 — Genotypes for all individual in each sample at all microsatellites assayed. (TXT) [file pone.0099358.s002.txt]

Data Set S1:Chile_Ssa_Immune
npops = 7
nloci = 30
	BG934281		SSaI001TKU		SSaI002TKU		SSaI003TKU		SSaI004TKU		SSaI005TKU		SsaI007		SSaI010TKU		SSaI011TKU		SsaI012		SsaI014		SsaI016		MHCII		UBA		CA769358		SSsp1605		SSsp2201		SSsp2210		SSsp2213		SSsp2215		SSsp2216		SSspG7		Ssa14		Ssa85		Ssa197
pop = Dbefore
2005_1	247	257	113	113	243	249	148	159	313	319	376	376	183	189	194	196	364	370	178	210	403	403	319	319	282	282	342	342	149	155	234	242	251	275	144	148	183	187	155	155	225	237	141	183	161	165	136	136	198
2005_2	255	269	113	113	243	249	146	148	313	319	376	379	183	189	194	196	364	376	194	214	403	403	319	323	272	302	334	342	139	139	242	252	279	331	132	148	151	215	119	123	209	225	165	173	165	165	122	136	178
2005_3	253	255	113	113	243	247	148	163	319	319	376	376	189	189	194	194	364	376	178	182	395	403	321	327	272	272	334	342	147	147	242	242	283	287	148	168	155	187	119	135	205	227	161	161	161	165	144	146	186
2005_4	231	269	113	113	243	243	148	148	313	319	376	379	183	189	194	194	364	376	186	214	395	403	323	327	252	282	334	344	139	139	222	234	275	331	124	132	151	155	127	127	225	233	129	129	165	165	122	136	178
2005_5	247	257	113	113	243	243	148	159	319	319	376	376	183	183	194	194	370	376	174	210	401	403	319	319	252	282	334	344	139	149	222	242	283	287	124	152	183	199	135	155	225	257	129	141	165	165	144	148	186
2005_6	245	255	113	113	243	243	148	159	319	319	376	379	189	189	194	194	376	376	178	210	395	403	319	321	282	382	334	344	147	149	242	250	275	307	124	152	175	187	155	155	225	249	129	141	161	165	136	142	260
2005_7	265	277	113	113	243	243	159	161	313	313	376	376	189	189	192	196	370	376	174	178	395	403	319	323	232	252	344	344	147	147	222	242	283	311	128	132	187	187	119	159	225	253	141	161	161	165	130	136	202
2005_8	245	253	113	113	243	243	148	159	313	313	376	376	183	189	194	194	376	376	174	178	401	403	319	321	272	312	334	334	135	139	242	250	299	299	124	148	187	187	135	139	225	249	125	125	161	165	134	136	178
2005_9	247	269	113	113	243	247	148	159	313	319	376	376	183	189	194	196	376	376	210	214	395	403	319	321	272	282	344	344	139	147	242	246	275	303	124	144	187	187	135	155	229	257	129	129	161	161	134	136	202
2005_10	245	257	113	113	243	245	148	148	313	319	376	376	183	189	194	194	376	376	178	194	403	403	323	327	252	282	340	342	139	139	234	246	295	303	124	132	183	199	127	131	225	225	129	191	161	165	134	136	202
2006_2	?	?	113	115	243	243	148	159	313	319	376	376	183	189	194	194	376	376	178	186	395	403	319	321	232	272	332	344	139	147	222	222	295	323	132	152	203	215	123	135	229	229	125	129	161	161	130	146	178
2006_10	231	269	113	115	243	243	148	159	313	313	376	376	189	189	192	194	376	376	178	186	403	403	323	323	282	282	360	360	133	135	222	234	311	323	124	148	151	187	119	135	237	237	133	161	161	165	134	148	194
2007_1	247	255	113	113	243	243	159	159	313	313	373	376	183	189	194	194	376	376	186	214	395	403	319	321	282	302	338	338	139	139	234	242	275	295	128	132	171	171	135	155	233	237	125	141	161	161	122	148	170
2007_3	237	269	113	115	243	243	159	163	313	313	376	376	183	189	194	196	376	376	182	218	395	403	323	327	302	302	344	344	147	147	214	250	271	279	124	152	151	211	127	135	217	225	133	141	161	165	130	134	170
2007_7	221	221	113	115	243	243	148	163	313	313	376	376	183	189	194	196	376	376	186	218	395	403	319	323	252	282	344	344	133	147	222	242	275	303	124	132	151	151	127	171	225	225	141	173	161	161	134	136	194
2007_10	245	277	113	113	243	247	146	148	319	319	376	376	183	189	194	196	376	376	178	210	403	403	319	327	252	252	336	342	147	147	222	250	303	319	124	148	183	199	119	155	225	237	161	161	165	165	144	146	170
pop = Ebefore
2006_4	269	269	113	113	243	243	159	159	313	313	376	379	183	189	194	194	364	376	178	178	401	403	319	319	272	282	334	342	139	139	242	250	291	331	148	152	187	187	131	155	229	233	133	141	161	161	134	136	260
2006_1	?	?	113	115	243	243	148	159	313	319	376	376	183	189	194	194	376	376	178	194	395	395	321	323	282	312	334	362	139	139	222	222	275	279	124	128	151	203	127	135	233	237	125	141	161	161	130	136	178
2006_3	231	269	113	115	243	245	159	159	313	313	376	376	183	189	194	194	370	376	194	214	401	403	319	327	272	282	334	342	139	139	230	234	275	323	148	148	187	187	119	127	225	249	129	141	161	165	130	148	202
2006_5	257	277	113	113	243	243	148	148	313	319	376	376	189	189	194	198	376	376	178	186	395	403	321	327	272	282	332	344	139	139	222	246	271	335	136	148	187	195	139	175	237	253	161	165	161	161	144	146	174
2006_6	239	269	113	115	243	245	148	159	313	313	376	376	189	189	194	194	376	376	178	214	395	395	323	323	282	312	348	348	139	145	234	242	275	311	124	148	151	151	135	135	205	257	129	133	165	165	122	136	170
2006_7	245	253	113	113	243	243	148	159	313	319	376	376	189	189	194	194	376	376	178	178	395	401	319	323	272	282	346	346	133	139	222	222	295	323	124	132	183	191	127	139	229	237	133	141	161	161	134	146	178
2006_8	245	257	113	113	243	249	159	159	313	313	376	376	183	189	194	194	370	376	210	214	401	403	321	323	232	262	344	362	133	147	222	250	267	275	132	136	187	187	155	155	249	257	133	141	161	161	134	136	202
2006_9	237	245	113	115	249	249	148	159	313	313	376	376	183	189	194	194	376	376	174	178	403	403	319	323	282	382	334	342	137	139	242	250	275	299	128	152	183	187	119	155	205	229	133	165	165	165	136	150	202
2006_11	257	265	113	113	243	243	157	159	313	313	376	379	183	191	194	196	376	376	178	218	403	403	327	327	282	282	338	344	135	147	222	242	279	311	124	132	187	203	135	167	225	237	141	179	161	161	136	136	194
2006_12	231	245	113	115	243	249	146	148	319	319	376	379	189	189	194	194	364	376	178	194	395	403	321	327	282	302	342	342	139	139	222	246	275	299	124	124	187	199	155	155	233	237	131	207	161	161	134	134	174
2006_13	245	253	113	115	243	243	148	148	319	321	376	379	189	189	194	196	376	376	182	194	395	403	319	321	262	282	330	330	139	139	222	246	303	323	124	152	187	195	119	155	237	237	187	207	161	165	124	136	194
2006_14	257	269	113	113	243	243	148	163	313	319	376	379	183	189	194	194	376	376	178	182	395	403	323	327	282	302	334	334	139	149	246	250	275	275	124	124	199	203	119	155	229	237	141	207	161	165	134	148	174
2006_15	231	257	113	113	243	249	148	159	313	313	376	379	189	189	194	196	376	376	194	194	395	403	321	323	252	282	336	344	139	149	222	242	291	311	124	152	183	211	135	175	201	237	125	141	161	165	136	148	178
2006_16	245	253	113	113	243	243	148	159	313	313	379	379	189	189	194	196	376	376	186	218	395	395	321	327	282	282	338	338	135	135	222	242	275	307	124	136	207	207	135	171	225	241	141	141	161	165	134	136	178
2006_17	245	257	113	113	243	243	148	159	313	313	376	376	183	189	194	196	376	376	178	182	401	403	319	321	272	382	332	344	139	139	222	230	323	327	124	152	203	211	119	123	217	229	125	141	161	161	128	148	178
2006_18	245	247	113	115	243	243	148	148	313	319	376	376	183	189	194	194	376	376	178	178	395	403	319	321	282	282	340	346	139	139	222	242	323	327	124	152	183	187	139	155	233	237	125	129	161	165	112	134	198
pop = Cbefore
2007_2	245	263	113	113	243	249	146	148	319	319	376	376	189	189	194	194	376	376	178	194	395	403	321	321	252	282	342	344	139	145	246	250	275	323	132	148	211	215	135	135	217	245	133	141	161	161	134	140	174
2007_4	245	269	113	115	243	243	148	159	313	319	376	376	189	189	194	194	364	376	178	178	395	395	319	323	252	282	356	362	139	147	214	250	275	279	124	152	187	211	119	155	225	237	125	141	161	165	132	148	178
2007_5	241	261	113	113	243	243	148	148	313	313	376	379	183	189	194	194	370	376	174	178	395	403	321	327	272	282	344	364	139	139	222	222	275	279	124	152	183	211	119	171	237	245	129	129	161	161	132	148	174
2007_6	239	245	113	113	243	243	148	161	313	319	376	376	189	189	194	196	364	376	178	198	395	401	319	319	252	302	358	360	149	149	222	242	303	323	124	132	183	211	135	155	217	237	141	161	161	161	134	134	178
2007_8	245	257	113	115	243	249	148	148	313	319	376	379	189	189	192	194	364	376	178	178	395	403	319	321	282	302	334	344	139	145	222	250	275	323	124	124	211	211	119	135	237	245	141	141	161	165	134	148	174
2007_18	269	277	113	113	243	243	146	148	313	319	376	376	189	189	194	196	364	370	178	218	403	403	327	327	302	302	344	360	139	149	222	246	291	295	124	128	183	187	123	167	225	241	121	129	161	165	130	146	174
2007_19	239	261	113	113	245	249	148	148	313	319	376	376	189	189	192	192	376	376	178	218	395	395	319	327	302	312	342	342	149	149	246	246	267	315	124	124	183	187	119	155	225	237	129	187	161	161	134	140	178
2007_22	255	257	113	115	243	249	146	148	319	319	376	379	189	189	194	194	364	376	178	194	403	403	321	321	282	302	332	332	139	145	246	250	323	323	124	124	203	215	135	135	237	245	129	133	161	161	134	140	174
2007_23	239	277	113	113	243	243	146	148	313	319	376	376	189	189	194	196	376	376	178	198	401	401	321	327	282	302	346	358	149	149	222	246	295	303	124	148	183	207	155	167	237	241	129	141	161	161	132	134	178
2007_24	245	261	113	115	243	243	148	148	313	319	376	376	189	189	194	194	364	376	178	178	403	403	319	319	252	282	332	356	139	139	214	250	275	279	124	152	203	207	119	155	225	237	129	141	165	165	132	146	174
2007_25	?	?	113	113	243	249	148	148	319	319	376	376	189	189	194	196	364	376	178	186	395	403	321	327	252	282	344	360	149	149	222	246	275	295	132	148	183	183	135	135	217	241	129	129	161	161	132	140	178
2007_26	245	257	113	115	243	247	157	161	313	319	376	376	183	189	194	194	370	376	178	182	401	403	319	319	282	302	332	332	139	147	222	222	279	299	128	148	187	203	135	155	237	245	141	179	161	161	130	148	194
2007_27	245	261	113	115	243	243	146	148	313	313	376	376	189	189	194	194	364	376	178	218	395	403	319	323	272	302	332	356	139	139	214	250	275	275	124	144	187	203	119	119	209	237	129	141	161	165	130	148	174
2007_28	261	263	113	113	249	249	148	163	313	319	376	376	183	183	194	194	376	376	174	174	403	403	327	327	302	312	344	344	149	173	214	242	275	279	128	128	199	203	119	171	225	245	129	161	161	161	130	148	194
pop = Gbefore
2007_9	225	241	113	115	243	243	148	159	313	319	376	376	183	189	194	194	376	376	182	214	403	403	319	321	282	282	344	344	141	141	222	222	275	287	148	168	151	187	135	147	225	233	129	145	161	161	122	130	198
2007_11	225	239	113	113	243	249	148	159	319	319	376	379	183	183	194	194	376	376	178	214	403	403	321	321	232	272	344	346	139	139	230	250	279	287	148	152	183	211	123	135	233	237	125	141	161	161	134	136	170
2007_12	245	245	113	113	243	243	157	159	319	319	376	379	183	183	194	194	376	376	174	178	403	403	319	319	232	302	344	344	139	139	230	250	267	279	148	148	151	211	123	127	233	237	125	141	161	161	136	148	170
2007_13	225	245	113	113	243	243	159	161	313	319	373	376	183	189	194	194	376	376	214	214	395	401	327	327	232	272	336	338	139	139	230	234	283	295	152	164	183	211	111	127	237	237	129	141	161	161	130	144	170
2007_14	225	239	113	113	243	249	148	159	313	319	376	379	183	183	194	194	376	376	178	214	403	403	319	321	232	302	344	346	139	139	234	250	279	283	124	148	151	211	123	127	233	237	121	141	161	161	136	148	170
2007_15	245	245	113	113	243	249	148	159	319	319	376	376	189	189	194	194	364	376	178	178	395	401	321	327	272	312	344	344	139	149	234	250	279	307	152	152	183	211	127	147	229	245	141	141	161	165	136	148	170
2007_16	225	239	113	113	243	247	148	161	313	319	376	376	183	189	194	194	376	376	214	214	401	403	327	327	232	232	344	344	147	147	230	230	275	283	124	152	175	211	111	127	237	237	129	141	161	161	130	138	174
2007_17	239	277	113	113	243	243	146	148	313	319	376	376	189	189	194	196	376	376	178	186	401	401	321	327	302	302	346	358	147	149	222	242	275	295	124	124	183	183	135	167	237	241	129	141	161	161	132	140	178
2007_20	245	245	113	115	243	243	148	159	319	319	376	379	189	189	194	194	364	376	178	178	395	401	319	321	272	312	342	344	139	139	234	246	279	287	124	152	151	175	127	147	229	245	141	141	161	165	134	136	170
2007_21	245	261	113	115	243	249	148	148	319	319	376	379	189	189	194	194	370	376	174	178	403	403	319	321	232	302	344	346	139	149	234	246	279	307	124	148	151	183	127	147	229	233	141	141	161	165	138	146	170
pop = Aafter
2010_1	?	?	115	115	243	249	148	159	313	313	376	379	189	189	194	194	364	376	174	178	403	403	323	327	282	282	342	342	139	139	222	222	291	323	132	164	187	215	139	171	209	225	161	169	161	161	144	146	178
2010_2	?	?	113	113	243	243	148	148	313	319	376	376	189	191	192	198	364	376	174	206	395	403	319	321	232	322	338	344	137	137	230	242	279	319	132	136	151	215	127	175	209	253	215	215	165	165	126	128	162
2010_3	247	269	113	113	243	249	148	148	313	319	376	376	183	189	194	194	370	376	178	178	395	403	319	323	252	282	342	342	139	139	234	242	299	307	132	148	187	195	127	135	225	225	129	173	165	165	134	148	178
2010_4	249	277	113	113	243	243	148	163	313	319	376	376	189	189	196	198	376	376	198	218	395	403	323	327	262	262	344	344	139	139	222	238	271	275	132	132	151	187	159	167	229	237	125	169	161	165	130	136	182
2010_5	245	269	113	113	243	243	159	159	313	313	376	379	189	189	194	194	376	376	178	178	403	403	319	323	252	272	338	344	139	139	222	250	275	291	124	128	151	203	119	127	237	237	187	187	161	161	130	134	178
2010_6	247	247	113	113	243	243	148	163	313	319	376	376	189	189	196	198	376	376	178	210	395	403	323	327	262	272	338	338	147	147	222	222	259	291	124	124	151	199	127	127	225	237	157	187	161	161	144	146	170
2010_7	247	249	113	113	243	247	148	161	319	319	376	379	189	191	194	196	376	376	190	218	395	403	317	321	282	322	336	338	135	147	238	240	275	319	124	124	199	215	135	175	225	253	133	215	165	165	128	140	162
2010_8	237	253	113	113	243	243	148	159	313	319	376	376	189	191	194	198	376	376	182	206	401	405	319	323	282	382	336	346	135	147	230	246	275	323	124	148	183	183	135	159	225	241	133	207	161	161	124	138	198
2010_9	225	249	113	113	243	243	148	159	313	321	376	376	189	189	192	194	376	376	174	174	395	403	319	327	282	302	346	346	139	147	234	238	303	319	132	152	195	195	135	155	253	257	145	145	161	165	134	138	178
2010_10	231	249	113	113	243	243	159	159	313	319	376	379	183	189	194	194	376	376	182	214	401	403	323	327	232	282	340	348	139	149	234	242	279	283	148	148	187	195	135	135	253	257	133	133	161	165	122	148	170
2010_11	237	245	113	113	243	249	148	159	313	313	376	376	189	189	194	198	376	376	206	222	395	403	321	323	232	272	338	344	147	147	238	242	271	323	132	144	151	215	119	159	225	225	125	129	161	165	132	148	190
2010_12	247	263	113	113	243	243	?	?	313	313	376	376	183	189	194	194	370	376	?	?	403	403	319	321	252	282	342	344	139	149	242	242	275	287	124	152	187	199	127	135	229	249	133	141	161	165	134	134	198
2010_13	245	255	113	113	245	249	157	159	319	319	376	379	189	189	194	196	376	376	178	194	401	403	323	327	282	302	342	360	139	147	222	242	275	323	124	152	151	151	115	155	233	237	125	129	161	165	132	146	178
2010_14	245	245	113	113	243	243	148	148	313	319	376	379	189	189	192	196	376	376	178	210	395	401	319	321	262	302	338	358	139	139	222	222	275	291	124	124	151	151	115	127	225	233	121	129	161	165	130	150	202
2010_15	269	269	113	115	243	243	148	159	313	319	376	379	183	189	192	194	370	376	178	198	403	403	321	321	272	382	336	344	141	145	222	248	275	295	148	152	151	187	119	127	233	237	125	129	161	161	122	146	178
2010_16	245	245	113	113	241	243	148	159	313	319	376	376	183	189	194	194	376	376	218	218	403	403	327	327	282	302	338	342	147	147	222	222	275	295	136	152	187	203	163	171	225	225	183	187	161	165	146	148	198
2010_17	245	255	113	113	243	249	148	159	313	313	376	379	183	189	192	196	376	376	178	194	?	?	?	?	272	282	358	358	137	137	222	222	271	319	128	152	151	199	115	155	233	245	125	141	161	161	130	130	178
2010_18	245	269	113	113	243	243	159	159	313	319	376	379	183	189	194	196	376	376	178	218	395	403	319	327	282	282	342	342	133	133	242	246	275	323	132	152	187	187	127	127	217	237	141	169	165	165	130	136	194
2010_19	245	261	113	115	243	249	148	148	313	319	376	379	189	189	194	194	376	376	178	182	395	395	319	321	282	312	342	342	139	147	222	246	287	323	128	132	151	187	119	139	225	237	133	141	161	165	136	148	198
2010_20	237	245	113	113	243	243	148	163	313	319	?	?	183	189	194	194	376	376	198	218	?	?	?	?	272	272	338	342	133	149	222	222	259	295	128	144	187	187	119	163	225	237	129	141	161	165	132	150	198
2010_21	225	261	113	113	243	243	157	159	313	313	376	379	189	189	192	194	364	376	178	178	395	403	319	327	302	392	332	332	145	145	222	234	271	275	124	132	187	207	127	163	233	249	145	187	161	161	132	148	190
2010_22	245	261	113	113	243	249	148	159	313	319	376	379	183	189	194	196	376	376	182	218	403	403	319	319	252	282	342	342	137	137	222	222	275	319	132	152	187	199	115	171	237	245	133	169	161	161	140	146	178
2010_23	?	?	113	113	243	243	161	163	313	313	376	379	189	189	192	194	376	376	182	214	401	403	327	327	282	282	338	338	139	147	222	238	275	323	152	152	183	187	127	159	233	237	125	141	161	161	128	130	198
2010_24	247	257	113	115	243	249	148	163	313	313	376	376	183	189	196	198	376	376	178	210	401	403	319	323	272	282	332	338	147	147	222	222	271	291	124	152	199	203	127	159	209	237	145	157	161	161	134	148	174
2010_25	245	257	113	113	243	243	148	163	313	319	376	376	189	189	194	194	?	?	178	198	403	403	321	327	252	282	338	344	133	133	222	222	295	299	136	152	187	187	163	171	225	229	129	141	161	165	132	148	194
2010_26	245	269	113	115	243	243	159	163	313	319	376	376	183	189	194	194	376	376	178	182	403	403	319	327	382	392	332	340	149	149	222	222	275	287	132	148	151	203	131	163	209	225	129	141	161	161	130	148	178
2010_27	255	265	113	113	243	249	157	159	313	319	376	379	189	189	194	196	376	376	178	214	395	401	323	327	282	282	358	358	147	147	222	230	271	299	152	164	151	199	115	135	233	237	125	141	161	165	128	130	170
2010_28	247	265	113	115	243	243	159	163	313	313	376	379	189	189	194	198	376	376	178	214	395	401	327	327	272	282	?	?	147	147	222	222	291	299	124	164	199	199	127	135	237	237	141	161	161	161	134	148	170
2010_29	?	?	113	115	243	245	161	161	313	319	376	376	183	189	194	196	364	376	182	206	395	403	319	321	272	282	344	344	147	147	222	234	275	307	132	156	183	203	115	127	217	249	125	129	161	165	140	142	182
2010_30	?	?	113	113	243	245	148	159	313	319	376	379	183	183	194	196	376	376	174	174	403	403	319	327	252	282	332	342	139	147	242	246	275	275	132	136	187	203	119	127	233	237	125	129	161	165	136	148	170
pop = Bafter
2010_31	?	?	113	113	243	243	148	159	313	319	376	379	183	189	194	194	364	376	186	194	395	403	321	321	232	252	334	344	147	147	222	242	275	315	124	152	179	187	119	131	225	237	125	141	161	165	136	148	190
2010_32	249	257	113	113	243	249	159	163	313	313	376	376	189	189	194	194	364	376	182	186	403	403	321	321	302	312	338	342	147	147	230	230	299	315	132	168	187	199	127	131	237	249	161	161	161	161	130	146	190
2010_33	249	255	113	113	243	247	148	148	313	319	376	376	183	189	194	194	370	376	182	214	403	403	319	323	232	282	344	344	149	149	214	222	291	299	124	152	183	199	119	159	237	249	125	141	161	165	130	134	194
2010_34	249	257	113	113	243	243	148	159	313	313	376	376	189	189	194	194	376	376	186	214	395	403	319	327	252	282	334	334	139	145	222	234	319	323	136	148	215	215	131	147	205	249	161	161	161	161	122	148	178
2010_36	225	245	113	113	243	243	148	159	313	313	376	376	189	189	194	194	370	376	186	222	403	403	?	?	232	282	344	344	139	149	222	222	291	299	124	124	215	215	123	131	241	257	125	161	161	161	122	138	206
2010_37	225	245	113	113	243	243	157	159	313	313	376	379	189	189	194	194	370	376	186	214	403	403	327	327	232	282	338	346	133	139	222	222	259	291	124	164	215	215	147	155	241	241	145	161	161	161	122	122	178
2010_38	247	257	113	113	243	243	148	159	313	313	376	376	189	189	192	196	364	370	186	186	401	403	327	327	232	312	340	344	139	147	222	234	291	299	128	152	203	215	115	147	241	245	129	145	161	161	134	136	178
2010_39	249	257	113	113	243	245	148	159	313	313	376	379	189	189	192	194	364	376	186	222	403	403	321	321	282	282	338	344	133	139	222	246	283	287	124	152	187	203	127	131	209	241	125	129	161	161	122	146	174
2010_40	215	249	113	113	243	249	157	159	313	313	376	376	189	189	196	196	364	376	178	182	395	403	319	327	282	282	334	334	143	147	230	250	295	315	132	152	155	203	143	151	229	241	141	141	161	161	130	148	182
2010_41	233	245	113	113	243	243	148	159	313	313	376	376	183	189	194	194	376	376	162	186	403	403	?	?	282	312	342	358	139	147	242	242	271	275	132	152	183	187	107	135	253	253	121	141	161	165	106	154	178
2010_42	221	255	113	113	243	243	148	159	313	313	376	376	189	189	194	194	376	376	162	218	403	403	319	321	282	382	342	358	139	139	242	242	275	311	132	144	183	203	119	135	225	249	129	199	161	161	106	148	190
pop = Cafter
2010_43	245	257	113	113	243	243	148	159	313	321	376	376	189	191	194	194	370	376	174	186	395	403	321	327	272	282	360	362	137	139	230	246	255	299	112	132	187	207	135	175	237	253	161	207	161	161	124	124	162
2010_44	245	249	113	113	243	243	148	159	313	321	376	376	189	191	194	194	364	376	190	214	395	403	319	323	282	312	334	362	147	149	240	250	303	335	128	164	187	215	119	131	225	233	129	215	161	161	130	134	182
2010_45	231	241	113	113	243	243	148	148	313	319	376	376	189	191	194	196	376	376	174	206	395	395	319	319	282	322	338	344	137	137	222	230	279	307	136	152	187	207	155	175	229	253	161	207	161	165	128	134	162
2010_46	245	245	113	113	243	243	146	148	313	319	376	379	189	189	192	194	370	376	214	218	395	403	321	323	282	322	336	344	135	135	230	232	275	323	124	132	187	215	155	175	201	229	161	215	161	161	124	130	162
2010_47	241	241	113	113	243	243	157	159	313	319	371	376	189	191	194	196	364	376	190	206	395	403	319	321	282	322	338	358	133	137	230	232	275	319	136	144	183	215	135	175	241	253	141	207	165	165	128	136	162
2010_48	241	249	113	113	243	243	157	159	319	321	376	376	189	191	194	196	376	376	190	214	395	395	319	321	282	322	338	356	137	137	222	230	275	319	124	164	187	215	119	175	237	253	133	207	161	165	128	138	162
2010_49	257	269	113	113	243	243	148	159	313	319	376	376	189	189	194	198	376	376	166	214	395	395	321	327	302	322	336	344	135	135	230	242	311	319	124	132	187	215	127	159	237	253	141	215	161	161	124	134	198
2010_50	247	247	113	113	243	243	148	148	313	319	376	376	189	191	194	198	376	376	182	214	395	403	321	321	262	282	340	340	139	149	222	242	275	335	124	128	187	215	151	163	229	237	187	207	165	165	128	134	178
2010_51	245	249	113	113	243	243	148	161	313	319	376	376	189	191	194	194	376	376	214	218	395	405	319	325	262	282	356	362	137	137	246	250	319	319	128	136	215	215	135	175	237	253	133	215	165	165	124	156	178
2010_52	241	269	113	113	243	249	157	159	313	313	376	376	183	189	194	196	376	376	194	214	395	403	319	319	272	282	336	336	137	147	222	250	275	275	136	144	187	199	135	175	225	229	183	187	161	165	154	156	170
2010_53	231	231	113	113	243	249	148	148	319	319	376	379	183	191	194	198	376	376	166	178	395	401	323	323	232	322	340	362	135	139	222	246	291	311	124	148	183	183	119	159	225	249	129	215	161	165	124	134	162
2010_54	249	257	113	113	243	249	148	148	319	321	371	376	189	191	194	194	370	376	166	182	403	407	319	321	262	282	334	336	137	147	234	246	307	319	124	124	179	207	119	159	229	253	129	207	161	161	124	138	186
[truncated: 11 more columns]
